# Supplementary material for: Prospects for Development and Commercialisation of Allogeneic CAR-Based Therapies for Autoimmune Disease
Source: Biology (Basel). 2025 Dec 15;14(12):1790. doi: 10.3390/biology14121790 (PMC12730949; doi:10.3390/biology14121790)
Supplement: Supplementary file 1 [file biology-14-01790-s001.zip]

Archive with 1 entries (1 files):
- biology-3939702-supplementary.pdf
